# Supplementary material for: MCL-1 gains occur with high frequency in lung adenocarcinoma and can be targeted therapeutically
Source: Nat Commun. 2020 Sep 10;11:4527. doi: 10.1038/s41467-020-18372-1 (PMC7484793; doi:10.1038/s41467-020-18372-1)
Supplement: Supplementary file 4 — Supplementary Data 1 [file 41467_2020_18372_MOESM4_ESM.xlsx]

## Sheet: sigGenes.positions_LUAD
	Gene	Chr	Start	End	p-value
1	LOC653513	1	144676436	144680025	0.0101722
2	PDE4DIP	1	144851423	145075862	0.00452225
3	SEC22B	1	145096406	145115889	0.0185804
4	ANKRD34A	1	145470507	145474819	0.00731593
5	LIX1L	1	145477066	145498778	0.0150443
6	RBM8A	1	145507556	145509211	3.73936e-07
7	PEX11B	1	145516164	145523732	1.4075e-05
8	ANKRD35	1	145549208	145567756	0.046811
9	PIAS3	1	145575987	145585622	0.000224104
10	POLR3C	1	145592604	145609336	9.33832e-09
11	RNF115	1	145610989	145688220	3.36836e-09
12	CD160	1	145695797	145715639	0.00692534
13	PDZK1	1	145727665	145763623	0.00379009
14	GPR89A	1	145764594	145827103	8.19697e-10
15	NBPF12	1	146373856	146466121	0.0229909
16	PRKAB2	1	146626684	146644168	4.45884e-07
17	PDIA3P1	1	146649429	146651528	0.0106818
18	CHD1L	1	146714290	146767447	2.16687e-07
19	LINC00624	1	146853913	146989699	0.0047114
20	BCL9	1	147013270	147096760	1.65279e-06
21	ACP6	1	147119167	147142170	0.00493018
22	GPR89B	1	147400505	147465149	3.59816e-10
23	NBPF14	1	148250248	148346756	0.0295396
24	HIST2H2BE	1	149856009	149858190	0.0083359
25	HIST2H2AC	1	149858524	149858914	0.00353453
26	BOLA1	1	149871154	149872026	2.47313e-05
27	SF3B4	1	149895208	149899651	7.53443e-05
28	OTUD7B	1	149912228	149949445	3.7353e-05
29	VPS45	1	150039349	150117505	1.2866e-08
30	ANP32E	1	150190716	150208134	0.00117026
31	CA14	1	150230217	150237059	0.00603912
32	APH1A	1	150237798	150241609	7.06982e-08
33	CIART	1	150254942	150259366	0.0130667
34	MRPS21	1	150266261	150280662	9.36e-11
35	PRPF3	1	150293927	150325455	0.000564936
36	RPRD2	1	150336586	150445810	1.18064e-05
37	TARS2	1	150459839	150480085	1.22383e-05
38	MCL1	1	150547026	150552006	0.0165092
39	ENSA	1	150594598	150601946	1.12888e-09
40	GOLPH3L	1	150618700	150667314	3.02564e-05
41	HORMAD1	1	150670534	150691981	0.0295764
42	CTSK	1	150768683	150779281	0.0396751
43	ARNT	1	150782180	150849043	2.66319e-08
44	SETDB1	1	150898814	150936840	1.76759e-09
45	CERS2	1	150937648	150941566	0.00116734
46	BNIPL	1	151009028	151019163	0.0149287
47	C1orf56	1	151020258	151022934	7.53692e-06
48	CDC42SE1	1	151023446	151028206	2.26136e-09
49	MLLT11	1	151032150	151039973	0.000503541
50	GABPB2	1	151043079	151090732	4.8127e-06
51	SEMA6C	1	151104162	151115097	0.00455296
52	TNFAIP8L2	1	151129104	151131728	0.0114874
53	LYSMD1	1	151132223	151138258	5.2854e-09
54	SCNM1	1	151138497	151142773	2.66358e-08
55	TMOD4	1	151142462	151147351	0.0060236
56	VPS72	1	151148775	151162597	1.27042e-08
57	PIP5K1A	1	151171020	151220341	1.00478e-08
58	PSMD4	1	151227196	151239819	1.79816e-05
59	ZNF687	1	151254790	151263685	8.89753e-06
60	PI4KB	1	151264272	151298655	5.82715e-07
61	PSMB4	1	151372040	151374305	0.000173249
62	POGZ	1	151375199	151414680	2.36792e-06
63	TUFT1	1	151512780	151554183	4.81546e-05
64	SNX27	1	151584661	151666077	0.000109523
65	CELF3	1	151672533	151688496	0.00029389
66	MRPL9	1	151732118	151736392	7.69633e-05
67	TDRKH	1	151744040	151755498	0.00174046
68	C2CD4D	1	151810338	151811465	0.0049874
69	THEM4	1	151843342	151881934	0.00968781
70	RPTN	1	152126070	152130365	0.0372579
71	PRR9	1	153190059	153190971	0.0269706
72	S100A1	1	153600872	153604317	0.0492637
73	CHTOP	1	153606457	153617745	2.20552e-07
74	SNAPIN	1	153631129	153634328	7.1296e-06
75	ILF2	1	153634263	153643398	0.000106067
76	INTS3	1	153700566	153745746	0.000598554
77	SLC27A3	1	153747767	153752478	0.03584
78	GATAD2B	1	153777202	153800823	5.14898e-07
79	DENND4B	1	153901976	153916850	1.50467e-05
80	CRTC2	1	153920147	153930973	7.13013e-06
81	SLC39A1	1	153931574	153935191	0.000863321
82	CREB3L4	1	153940314	153946840	0.0298752
83	JTB	1	153946744	153949728	5.8766e-11
84	RAB13	1	153954092	153958853	0.00925344
85	RPS27	1	153963238	153964569	2.26146e-05
86	NUP210L	1	153965167	154127520	0.0351931
87	TPM3	1	154127779	154164543	0.00156678
88	C1orf43	1	154179176	154192883	3.35326e-06
89	UBAP2L	1	154192647	154243395	2.98787e-06
90	HAX1	1	154245038	154248177	1.47736e-06
91	ATP8B2	1	154298035	154321594	0.00569405
92	IL6R	1	154377668	154437856	0.0181064
93	UBE2Q1	1	154521050	154531029	2.11582e-08
94	CHRNB2	1	154540256	154548408	0.000282316
95	ADAR	1	154554533	154580482	5.28925e-06
96	KCNN3	1	154669941	154842440	0.0333403
97	PMVK	1	154897207	154909161	0.00290108
98	PBXIP1	1	154916558	154926197	0.0186581
99	PYGO2	1	154929501	154934052	6.07303e-07
100	SHC1	1	154934773	154943002	0.00144703
101	FLAD1	1	154955769	154965513	2.85192e-08
102	LENEP	1	154966061	154966269	0.00638591
103	ZBTB7B	1	154975105	154991001	0.000170559
104	EFNA4	1	155036212	155041649	1.03079e-06
105	EFNA3	1	155051347	155059019	0.00866095
106	EFNA1	1	155100348	155106543	0.000205465
107	SLC50A1	1	155107819	155110757	1.02993e-05
108	DPM3	1	155112366	155112806	0.00183378
109	KRTCAP2	1	155141883	155145778	4.46945e-09
110	TRIM46	1	155146262	155157447	7.5381e-05
111	THBS3	1	155165378	155177772	0.0097732
112	MTX1	1	155178489	155183489	1.64526e-05
113	GBAP1	1	155183615	155197325	0.00246281
114	GBA	1	155204238	155210903	6.14445e-06
115	SCAMP3	1	155225769	155231942	2.09699e-06
116	CLK2	1	155232658	155240768	7.94735e-07
117	HCN3	1	155247217	155258498	1.30181e-05
118	PKLR	1	155259083	155271186	0.00206539
119	FDPS	1	155278538	155290400	2.31932e-07
120	RUSC1-AS1	1	155290250	155291279	0.00275863
121	RUSC1	1	155290639	155300909	1.83597e-06
122	ASH1L	1	155305051	155491310	2.76579e-06
123	POU5F1P4	1	155402970	155404053	0.00328281
124	ASH1L-AS1	1	155531771	155533735	0.000937736
125	MSTO1	1	155579960	155584758	2.66077e-06
126	MSTO2P	1	155579978	155720479	4.3488e-05
127	YY1AP1	1	155629232	155658767	6.32713e-07
128	DAP3	1	155658881	155708033	1.83043e-05
129	GON4L	1	155719448	155823571	2.76535e-06
130	SYT11	1	155829259	155851299	0.0274719
131	RIT1	1	155867598	155880676	6.62005e-06
132	ARHGEF2	1	155916629	155948218	9.3222e-05
133	SSR2	1	155978838	155989958	2.42016e-07
134	UBQLN4	1	156005091	156023492	9.34915e-08
135	LAMTOR2	1	156024516	156028162	8.56059e-08
136	RAB25	1	156030965	156040078	1.16286e-06
137	MEX3A	1	156041803	156051789	1.25674e-05
138	SLC25A44	1	156163722	156182587	1.11399e-07
139	PMF1	1	156182778	156209392	2.66077e-06
140	PMF1-BGLAP	1	156182778	156212874	0.000111251
141	BGLAP	1	156211950	156212953	0.0390182
142	PAQR6	1	156213111	156217908	0.00494776
143	SMG5	1	156219014	156252471	0.0013719
144	CCT3	1	156278751	156308206	0.000343876
145	TSACC	1	156307104	156316773	0.000709047
146	MEF2D	1	156433512	156453084	4.54711e-07
147	GPATCH4	1	156564099	156571231	0.000154984
148	BCAN	1	156611739	156628926	0.0160314
149	NES	1	156638555	156647056	0.00127859
150	ISG20L2	1	156692412	156697444	3.85293e-08
151	RRNAD1	1	156698262	156706545	0.040689
152	MRPL24	1	156707093	156708496	0.00754631
153	HDGF	1	156711898	156722155	0.0305938
154	PRCC	1	156737273	156770252	7.63329e-07
155	ARHGEF11	1	156904631	157014122	8.43241e-05
156	ETV3	1	157094458	157106144	3.70606e-05
157	CYCSP52	1	157098153	157098463	0.0131461
158	FCRL5	1	157483166	157522152	0.0389489
159	CD1C	1	158259562	158263266	0.0470435
160	SPTA1	1	158580495	158656307	0.0101127
161	CADM3-AS1	1	159165774	159172212	0.0461882
162	FCER1A	1	159259503	159277722	0.0428483
163	OR10J1	1	159409511	159410511	0.0167452
164	DUSP23	1	159750758	159752128	0.0370016
165	VSIG8	1	159824105	159832311	0.00198581
166	IGSF9	1	159896828	159913244	0.0243454
167	PIGM	1	159997461	160001529	1.22357e-05
168	KCNJ9	1	160051359	160057607	0.0472186
169	IGSF8	1	160061128	160068262	0.000614817
170	PEA15	1	160175108	160185166	0.023002
171	DCAF8	1	160185504	160232318	0.00459881
172	PEX19	1	160246598	160254941	3.46511e-05
173	COPA	1	160258376	160312960	0.000687622
174	SUMO1P3	1	160287054	160288260	0.00204837
175	NCSTN	1	160313062	160328061	1.47245e-07
176	NHLH1	1	160336860	160340923	0.0426341
177	F11R	1	160965000	160990863	0.000425145
178	TSTD1	1	161007421	161008679	0.00824712
179	USF1	1	161009040	161013065	1.74518e-07
180	PFDN2	1	161070345	161087816	2.5878e-05
181	NIT1	1	161087861	161093945	2.4997e-05
182	DEDD	1	161090768	161094252	8.67746e-10
183	UFC1	1	161123533	161128282	4.40836e-08
184	USP21	1	161129253	161135237	7.18091e-07
185	PPOX	1	161136180	161140966	2.58763e-05
186	B4GALT3	1	161141099	161145850	1.12082e-08
187	NDUFS2	1	161169104	161183983	2.94143e-08
188	APOA2	1	161192082	161193191	0.00748278
189	TOMM40L	1	161195728	161198885	7.40431e-07
190	MPZ	1	161274524	161279695	0.00263379
191	SDHC	1	161284165	161334535	4.85038e-05
192	DUSP12	1	161719580	161726737	3.49419e-10
193	ATF6	1	161736033	161928444	5.54094e-05
194	NOS1AP	1	162039580	162337257	0.00149833
195	C1orf226	1	162348695	162353473	0.00982064
196	SH2D1B	1	162365055	162381806	0.0311221
197	UHMK1	1	162466963	162492340	5.18467e-05
198	UAP1	1	162531295	162569153	0.000114971
199	HSD17B7	1	162760495	162782210	3.07263e-05
200	RGS4	1	163038395	163044350	0.0194003
201	NUF2	1	163291722	163325259	0.0366241
202	RXRG	1	165370158	165414592	0.0233029
203	MGST3	1	165600109	165624741	0.00312568
204	ALDH9A1	1	165631448	165667795	6.72122e-05
205	TMCO1	1	165693527	165738159	0.000314385
206	FAM78B	1	166039255	166135485	0.0489984
207	POGK	1	166808723	166819646	4.10113e-10
208	TADA1	1	166825748	166845470	3.77019e-10
209	DUSP27	1	167064086	167097845	0.00319475
210	POU2F1	1	167190065	167396582	0.0284212
211	MPZL1	1	167691186	167757158	1.86485e-08
212	MPC2	1	167885912	167905439	0.00466164
213	DCAF6	1	167905796	168044673	0.0175732
214	GPR161	1	168048779	168106659	0.0199781
215	TIPRL	1	168148082	168169284	8.96902e-07
216	SFT2D2	1	168195254	168211778	0.000608624
217	ANKRD36BP1	1	168214818	168216668	0.00260259
218	LINC00626	1	168756178	168762126	0.0428298
219	BLZF1	1	169337193	169356420	8.61759e-05
220	SLC19A2	1	169433148	169455004	1.03225e-05
221	SELP	1	169558087	169599312	0.04867
222	METTL18	1	169761669	169762836	0.00434154
223	C1orf112	1	169764549	169822128	0.00920255
224	SCYL3	1	169822214	169857981	5.28801e-07
225	KIFAP3	1	169890469	170043608	1.94133e-07
226	GORAB	1	170501262	170522974	2.32027e-08
227	MROH9	1	170904611	171033481	0.0421516
228	FMO3	1	171060017	171086582	0.0087723
229	FMO6P	1	171106878	171130702	0.000318413
230	TOP1P1	1	171308034	171310463	0.0320186
231	PRRC2C	1	171454665	171560986	2.663e-08
232	MYOC	1	171604556	171621751	0.0358804
233	VAMP4	1	171669295	171711379	6.31785e-07
234	DNM3	1	171810617	172376981	0.00318298
235	PIGC	1	172410596	172411762	7.13321e-06
236	SUCO	1	172501488	172579399	0.000115895
237	TNFSF18	1	173010359	173020102	0.0419028
238	LOC100506023	1	173204198	173446294	0.00964978
239	PRDX6	1	173446485	173457002	0.00354838
240	KLHL20	1	173684079	173754385	2.03467e-07
241	DARS2	1	173793796	173826843	0.0110721
242	GAS5-AS1	1	173832385	173833079	1.70982e-05
243	GAS5	1	173833038	173837125	0.00737406
244	ZBTB37	1	173837492	173855262	1.80113e-05
245	RC3H1	1	173900221	173962123	9.83475e-05
246	RABGAP1L	1	174128551	174959138	0.00645783
247	GPR52	1	174417211	174418335	0.00116244
248	CACYBP	1	174968570	174979215	1.24973e-05
249	MRPS14	1	174982093	174992591	8.01552e-06
250	TNN	1	175036993	175116207	0.0115187
251	KIAA0040	1	175126122	175130149	0.00418488
252	TNR	1	175291934	175375850	0.0296468
253	PAPPA2	1	176432306	176811590	0.0426139
254	SEC16B	1	177898241	177937116	0.0022429
255	RASAL2	1	178062863	178442374	0.00303054
256	C1orf220	1	178511930	178518024	0.00995301
257	RALGPS2	1	178694281	178885494	0.00119698
258	ANGPTL1	1	178818669	178834911	0.0405742
259	FAM20B	1	178995073	179041279	1.04579e-05
260	TOR3A	1	179051111	179064353	1.3095e-05
261	ABL2	1	179068461	179198532	1.63582e-05
262	SOAT1	1	179262848	179327814	0.0409204
263	AXDND1	1	179334854	179523870	0.0268061
264	TOR1AIP2	1	179809101	179834311	8.84029e-06
265	TOR1AIP1	1	179851176	179887374	1.70676e-07
266	CEP350	1	179923907	180080296	1.0952e-09
267	QSOX1	1	180123967	180166476	1.81741e-06
268	LHX4	1	180199432	180243714	0.000509871
269	LHX4-AS1	1	180238797	180243816	0.00027508
270	ACBD6	1	180257351	180471401	7.18756e-10
271	XPR1	1	180601145	180853202	0.00338096
272	KIAA1614	1	180882312	180914724	0.0237903
273	STX6	1	180941849	180991809	2.2647e-07
274	IER5	1	181057637	181059022	0.00379644
275	TEDDM1	1	182367251	182369620	0.0174545
276	RGS16	1	182567757	182573394	0.00779945
277	DHX9	1	182808438	182857117	5.33509e-07
278	LAMC1	1	182992594	183111925	1.49194e-05
279	NMNAT2	1	183217371	183387402	0.0429088
280	SMG7-AS1	1	183430010	183441117	2.85603e-05
281	SMG7	1	183441505	183522336	2.08987e-05
282	ARPC5	1	183595327	183604794	0.0231551
283	APOBEC4	1	183615410	183617916	0.035061
284	COLGALT2	1	183904965	184006491	0.043581
285	TSEN15	1	184020784	184043344	4.3684e-05
286	C1orf21	1	184356149	184588690	0.00192489
287	EDEM3	1	184659624	184723780	1.25169e-07
288	FAM129A	1	184760158	184943488	0.0287359
289	RNF2	1	185014550	185069433	4.68427e-05
290	TRMT1L	1	185087217	185125844	3.40179e-06
291	SWT1	1	185126191	185259935	9.35235e-08
292	IVNS1ABP	1	185265521	185278625	2.08987e-05
293	GS1-279B7.1	1	185292978	185304171	0.0298806
294	TPR	1	186280785	186344160	6.57118e-09
295	OCLM	1	186369703	186370312	0.00174084
296	PDC	1	186412697	186418591	0.00550594
297	PTGS2	1	186640943	186649422	0.020058
298	PLA2G4A	1	186798031	186957640	0.00375532
299	BRINP3	1	190066796	190424020	0.0272457
300	UCHL5	1	192981495	193029237	1.40538e-05
301	TROVE2	1	193028551	193060815	1.86979e-09
302	GLRX2	1	193065594	193074768	0.00222788
303	CDC73	1	193091087	193219842	7.9273e-09
304	B3GALT2	1	193147859	193150692	0.0141234
305	KCNT2	1	196194909	196577439	0.0338498
306	ZBTB41	1	197122813	197169603	2.56867e-06
307	CRB1	1	197170591	197447585	0.0468238
308	DENND1B	1	197473878	197744623	8.83053e-07
309	C1orf53	1	197871681	197876350	0.00269876
310	LHX9	1	197881634	197898389	0.0139877
311	NEK7	1	198126107	198288652	9.80176e-05
312	MIR181A1HG	1	198777131	198906558	0.000418947
313	ZNF281	1	200374074	200378833	0.00229485
314	DDX59	1	200613164	200635868	4.67538e-07
315	CAMSAP2	1	200708685	200827187	4.21558e-08
316	KIF21B	1	200938513	200992511	0.00982064
