# Supplementary material for: MCL-1 gains occur with high frequency in lung adenocarcinoma and can be targeted therapeutically
Source: Nat Commun. 2020 Sep 10;11:4527. doi: 10.1038/s41467-020-18372-1 (PMC7484793; doi:10.1038/s41467-020-18372-1)
Supplement: Supplementary file 5 — Supplementary Data 2 [file 41467_2020_18372_MOESM5_ESM.xlsx]

## Sheet: sigGenes.positions_LUSC
	Gene	Chr	Start	End	pvalue
1	NBPF20	1	144146810	146466121	0.00517745
2	RBM8A	1	145507556	145509211	4.44788e-05
3	PEX11B	1	145516164	145523732	0.000101322
4	PIAS3	1	145575987	145585622	0.0060114
5	NUDT17	1	145586492	145589427	0.0352897
6	POLR3C	1	145592604	145609336	0.000100423
7	RNF115	1	145610989	145688220	1.42796e-06
8	CD160	1	145695797	145715639	0.0215212
9	PDZK1	1	145727665	145763623	0.0132615
10	GPR89A	1	145764594	145827103	2.61402e-06
11	NBPF12	1	146373856	146466121	1.1013e-05
12	PRKAB2	1	146626684	146644168	0.00437399
13	CHD1L	1	146714290	146767447	0.000233964
14	GJA8	1	147374945	147381384	0.0403438
15	GPR89B	1	147400505	147465149	0.000201493
16	NBPF15	1	148558187	148594640	0.00927581
17	HIST2H2BF	1	149754244	149783878	0.0128006
18	BOLA1	1	149871154	149872026	2.11465e-05
19	SV2A	1	149874871	149885392	0.00830305
20	SF3B4	1	149895208	149899651	1.36142e-06
21	OTUD7B	1	149912228	149949445	8.8141e-07
22	VPS45	1	150039349	150117505	0.000218961
23	ANP32E	1	150190716	150208134	0.0103447
24	APH1A	1	150237798	150241609	0.00032885
25	CIART	1	150254942	150259366	0.0353133
26	MRPS21	1	150266261	150280662	4.64123e-07
27	PRPF3	1	150293927	150325455	0.000156439
28	RPRD2	1	150336586	150445810	2.22815e-08
29	TARS2	1	150459839	150480085	1.56662e-07
30	MCL1	1	150547026	150552006	0.0028262
31	ENSA	1	150594598	150601946	2.22815e-08
32	GOLPH3L	1	150618700	150667314	0.0281036
33	HORMAD1	1	150670534	150691981	0.0129341
34	ARNT	1	150782180	150849043	0.000885503
35	SETDB1	1	150898814	150936840	7.07493e-05
36	CERS2	1	150937648	150941566	1.12978e-06
37	ANXA9	1	150954498	150967798	0.0210374
38	C1orf56	1	151020258	151022934	0.00453775
39	CDC42SE1	1	151023446	151028206	1.50465e-05
40	GABPB2	1	151043079	151090732	1.23633e-07
41	LYSMD1	1	151132223	151138258	3.47272e-06
42	SCNM1	1	151138497	151142773	0.00190996
43	VPS72	1	151148775	151162597	1.12978e-06
44	PIP5K1A	1	151171020	151220341	1.61198e-08
45	PSMD4	1	151227196	151239819	1.83543e-06
46	ZNF687	1	151254790	151263685	1.89159e-10
47	PI4KB	1	151264272	151298655	1.65202e-08
48	RFX5	1	151313115	151318796	0.0330925
49	PSMB4	1	151372040	151374305	1.74999e-05
50	POGZ	1	151375199	151414680	0.000284491
51	TUFT1	1	151512780	151554183	0.00042411
52	SNX27	1	151584661	151666077	2.07585e-06
53	CELF3	1	151672533	151688496	0.000458632
54	MRPL9	1	151732118	151736392	7.62127e-07
55	TDRKH	1	151744040	151755498	0.00509266
56	THEM4	1	151843342	151881934	0.0351171
57	S100A11	1	152004981	152009391	1.96216e-06
58	TCHH	1	152078792	152086556	8.79938e-05
59	RPTN	1	152126070	152130365	0.0138699
60	HRNR	1	152184551	152195729	0.0171446
61	FLG	1	152274650	152287932	0.000228215
62	FLG2	1	152321212	152331360	0.000217733
63	LCE5A	1	152483319	152484367	0.0214254
64	CRCT1	1	152486977	152488159	0.0229604
65	LCE3E	1	152538174	152538684	0.0133595
66	LCE3D	1	152551859	152552412	0.0498704
67	LCE2D	1	152635886	152636914	0.0244536
68	C1orf68	1	152691997	152692750	0.00388629
69	KPRP	1	152730505	152733804	0.00876615
70	LCE1A	1	152799948	152800281	0.0413452
71	LCE6A	1	152815329	152816239	0.0455736
72	SPRR4	1	152943127	152944606	0.0297595
73	SPRR2B	1	153042717	153043315	0.0117432
74	PRR9	1	153190059	153190971	0.017541
75	LOR	1	153232178	153234364	0.00131749
76	PGLYRP3	1	153270337	153283141	0.003704
77	PGLYRP4	1	153302596	153320408	0.0221977
78	S100A6	1	153507075	153507815	0.00674079
79	S100A13	1	153591275	153598948	0.0452842
80	S100A1	1	153600872	153604317	0.0125999
81	CHTOP	1	153606457	153617745	8.78378e-08
82	SNAPIN	1	153631129	153634328	1.02027e-07
83	ILF2	1	153634263	153643398	3.20957e-07
84	INTS3	1	153700566	153745746	0.00174452
85	GATAD2B	1	153777202	153800823	9.46266e-05
86	DENND4B	1	153901976	153916850	0.0318538
87	CRTC2	1	153920147	153930973	0.000111197
88	SLC39A1	1	153931574	153935191	0.0134623
89	CREB3L4	1	153940314	153946840	0.00728789
90	JTB	1	153946744	153949728	0.000370194
91	RPS27	1	153963238	153964569	0.01209
92	TPM3	1	154127779	154164543	0.000401458
93	C1orf43	1	154179176	154192883	4.4561e-08
94	UBAP2L	1	154192647	154243395	9.75696e-08
95	HAX1	1	154245038	154248177	3.2354e-06
96	UBE2Q1	1	154521050	154531029	1.63789e-08
97	ADAR	1	154554533	154580482	0.000148596
98	PMVK	1	154897207	154909161	0.00235882
99	PYGO2	1	154929501	154934052	6.58464e-06
100	CKS1B	1	154947117	154951725	2.87011e-06
101	FLAD1	1	154955769	154965513	0.000189166
102	ZBTB7B	1	154975105	154991001	0.000941255
103	DCST2	1	154991002	155006177	0.00219069
104	EFNA4	1	155036212	155041649	0.00338073
105	EFNA3	1	155051347	155059019	0.000173275
106	EFNA1	1	155100348	155106543	0.00101352
107	SLC50A1	1	155107819	155110757	0.0115905
108	DPM3	1	155112366	155112806	0.00510678
109	KRTCAP2	1	155141883	155145778	0.000206194
110	MTX1	1	155178489	155183489	1.73312e-09
111	GBAP1	1	155183615	155197325	0.0244899
112	GBA	1	155204238	155210903	0.00264909
113	FAM189B	1	155216995	155224668	1.73732e-05
114	SCAMP3	1	155225769	155231942	6.58464e-06
115	CLK2	1	155232658	155240768	0.000696179
116	HCN3	1	155247217	155258498	0.00170329
117	PKLR	1	155259083	155271186	0.0126217
118	FDPS	1	155278538	155290400	1.15424e-08
119	RUSC1	1	155290639	155300909	0.000121702
120	ASH1L	1	155305051	155491310	9.4577e-06
121	ASH1L-AS1	1	155531771	155533735	0.00606034
122	MSTO1	1	155579960	155584758	2.18078e-05
123	MSTO2P	1	155579978	155720479	0.0203384
124	YY1AP1	1	155629232	155658767	3.2354e-06
125	DAP3	1	155658881	155708033	1.56307e-05
126	GON4L	1	155719448	155823571	1.73732e-05
127	RIT1	1	155867598	155880676	0.000471257
128	SCARNA4	1	155895748	155895877	0.0169864
129	SSR2	1	155978838	155989958	0.00509284
130	UBQLN4	1	156005091	156023492	2.7015e-05
131	LAMTOR2	1	156024516	156028162	1.38574e-06
132	RAB25	1	156030965	156040078	0.00687347
133	LMNA	1	156052336	156109630	0.000596638
134	SEMA4A	1	156119734	156146788	7.00576e-05
135	SLC25A44	1	156163722	156182587	6.5001e-06
136	PMF1	1	156182778	156209392	0.00327938
137	PAQR6	1	156213111	156217908	0.0337008
138	SMG5	1	156219014	156252471	0.0222822
139	TMEM79	1	156252703	156262234	0.000551849
140	VHLL	1	156268414	156268980	0.00103738
141	CCT3	1	156278751	156308206	7.27684e-06
142	MEF2D	1	156433512	156453084	0.00786094
143	IQGAP3	1	156495196	156542321	0.000104423
144	GPATCH4	1	156564099	156571231	0.000164398
145	ISG20L2	1	156692412	156697444	3.6012e-05
146	RRNAD1	1	156698262	156706545	0.00370106
147	MRPL24	1	156707093	156708496	0.000137402
148	HDGF	1	156711898	156722155	4.85999e-05
149	PRCC	1	156737273	156770252	4.03965e-10
150	ARHGEF11	1	156904631	157014122	5.79996e-07
151	ETV3L	1	157061834	157069315	0.01865
152	ETV3	1	157094458	157106144	2.38684e-05
153	CYCSP52	1	157098153	157098463	0.0331385
154	OR6K3	1	158686957	158687905	0.0108871
155	OR6N2	1	158746471	158747425	0.0481927
156	DUSP23	1	159750758	159752128	0.000301367
157	TAGLN2	1	159887896	159893260	0.00397201
158	IGSF9	1	159896828	159913244	0.00220496
159	PIGM	1	159997461	160001529	4.85832e-05
160	KCNJ9	1	160051359	160057607	0.00285207
161	IGSF8	1	160061128	160068262	9.29863e-07
162	PEA15	1	160175108	160185166	0.00252209
163	DCAF8	1	160185504	160232318	0.00117314
164	PEX19	1	160246598	160254941	1.8343e-05
165	COPA	1	160258376	160312960	0.000111197
166	NCSTN	1	160313062	160328061	5.26341e-05
167	VANGL2	1	160370363	160395168	0.00126109
168	F11R	1	160965000	160990863	1.20401e-06
169	TSTD1	1	161007421	161008679	2.37347e-05
170	USF1	1	161009040	161013065	9.44462e-06
171	KLHDC9	1	161068150	161070138	6.46016e-05
172	PFDN2	1	161070345	161087816	2.87011e-06
173	NIT1	1	161087861	161093945	0.00541276
174	DEDD	1	161090768	161094252	4.62183e-09
175	UFC1	1	161123533	161128282	0.000145479
176	USP21	1	161129253	161135237	4.09873e-06
177	PPOX	1	161136180	161140966	2.37347e-05
178	B4GALT3	1	161141099	161145850	0.00179537
179	NDUFS2	1	161169104	161183983	2.36973e-07
180	TOMM40L	1	161195728	161198885	0.0188179
181	SDHC	1	161284165	161334535	1.7736e-07
182	HSPA6	1	161494035	161496380	0.0213035
183	DUSP12	1	161719580	161726737	1.25471e-05
184	ATF6	1	161736033	161928444	2.13018e-05
185	NOS1AP	1	162039580	162337257	0.0103255
186	C1orf226	1	162348695	162353473	0.0103255
187	UHMK1	1	162466963	162492340	1.56026e-05
188	UAP1	1	162531295	162569153	0.0177755
189	HSD17B7	1	162760495	162782210	0.0352256
190	NUF2	1	163291722	163325259	3.98282e-06
191	PBX1	1	164528596	164818639	0.0217705
192	LMX1A	1	165171103	165324796	0.000163063
193	MGST3	1	165600109	165624741	0.00510678
194	ALDH9A1	1	165631448	165667795	1.75868e-06
195	LOC440700	1	165667986	165679199	0.0421157
196	TMCO1	1	165693527	165738159	2.54342e-06
197	UCK2	1	165796731	165877060	1.26197e-05
198	POGK	1	166808723	166819646	6.37858e-06
199	TADA1	1	166825748	166845470	6.65244e-07
200	POU2F1	1	167190065	167396582	0.000164398
201	CREG1	1	167510250	167522978	0.0109651
202	MPZL1	1	167691186	167757158	0.000179634
203	ADCY10	1	167778624	167874378	0.00280271
204	MPC2	1	167885912	167905439	1.93321e-05
205	DCAF6	1	167905796	168044673	5.42934e-05
206	GPR161	1	168048779	168106659	0.00469916
207	TIPRL	1	168148082	168169284	1.05871e-06
208	SFT2D2	1	168195254	168211778	3.78145e-06
209	ANKRD36BP1	1	168214818	168216668	5.48159e-06
210	ATP1B1	1	169075946	169100793	0.0193451
211	NME7	1	169101767	169337201	0.000401458
212	BLZF1	1	169337193	169356420	7.14709e-07
213	SLC19A2	1	169433148	169455004	0.022698
214	METTL18	1	169761669	169762836	0.0322016
215	C1orf112	1	169764549	169822128	0.00115168
216	SCYL3	1	169822214	169857981	0.000895709
217	KIFAP3	1	169890469	170043608	0.000295181
218	GORAB	1	170501262	170522974	0.0196862
219	PRRC2C	1	171454665	171560986	4.40141e-05
220	VAMP4	1	171669295	171711379	0.0026417
221	PIGC	1	172410596	172411762	5.67995e-08
222	PRDX6	1	173446485	173457002	3.20594e-06
223	KLHL20	1	173684079	173754385	1.66625e-05
224	CENPL	1	173768687	173780437	3.26024e-07
225	DARS2	1	173793796	173826843	1.59985e-06
226	GAS5-AS1	1	173832385	173833079	0.00381854
227	GAS5	1	173833038	173837125	0.0148542
228	ZBTB37	1	173837492	173855262	0.00138744
229	SERPINC1	1	173872941	173886397	0.0202322
230	RC3H1	1	173900221	173962123	0.000483547
231	CACYBP	1	174968570	174979215	0.000573111
232	MRPS14	1	174982093	174992591	1.23491e-06
233	KIAA0040	1	175126122	175130149	0.0257249
234	FAM20B	1	178995073	179041279	8.88411e-06
235	TOR3A	1	179051111	179064353	0.000312074
236	ABL2	1	179068461	179198532	0.000461006
237	SOAT1	1	179262848	179327814	0.0441638
238	NPHS2	1	179519673	179544999	0.00170336
239	TOR1AIP2	1	179809101	179834311	0.000130126
240	TOR1AIP1	1	179851176	179887374	0.0125296
241	CEP350	1	179923907	180080296	3.66975e-07
242	LHX4	1	180199432	180243714	0.0142063
243	LHX4-AS1	1	180238797	180243816	0.0403181
244	ACBD6	1	180257351	180471401	4.82672e-06
245	KIAA1614	1	180882312	180914724	0.00621738
246	STX6	1	180941849	180991809	1.55752e-05
247	IER5	1	181057637	181059022	0.0331948
248	ZNF648	1	182023704	182027145	0.000180442
249	RNASEL	1	182542768	182555941	0.00514878
250	DHX9	1	182808438	182857117	3.64633e-05
251	LAMC1	1	182992594	183111925	0.0267866
252	SMG7-AS1	1	183430010	183441117	0.00423281
253	SMG7	1	183441505	183522336	0.00304759
254	ARPC5	1	183595327	183604794	0.00027989
255	C1orf21	1	184356149	184588690	0.00188068
256	EDEM3	1	184659624	184723780	0.0293039
257	RNF2	1	185014550	185069433	0.00075214
258	SWT1	1	185126191	185259935	0.025805
259	IVNS1ABP	1	185265521	185278625	0.0215762
260	PRG4	1	186265404	186282910	0.0452012
261	TPR	1	186280785	186344160	4.12564e-05
262	OCLM	1	186369703	186370312	0.0226602
263	PDC	1	186412697	186418591	0.0463306
264	RGS21	1	192286121	192335254	0.00328966
265	RGS13	1	192605267	192628653	0.020366
266	UCHL5	1	192981495	193029237	1.88184e-07
267	TROVE2	1	193028551	193060815	6.45496e-07
268	GLRX2	1	193065594	193074768	0.0240664
269	CDC73	1	193091087	193219842	0.000439881
270	ASPM	1	197053256	197115567	0.00067042
271	ZBTB41	1	197122813	197169603	0.000167462
272	NEK7	1	198126107	198288652	9.95925e-05
273	ZNF281	1	200374074	200378833	0.00965674
274	KIF14	1	200520624	200587851	1.59985e-06
275	DDX59	1	200613164	200635868	2.27669e-05
276	CAMSAP2	1	200708685	200827187	6.12136e-06
